# Supplementary material for: Andean Berry (Vaccinium meridionale Swartz) Juice Promotes Cytotoxic and Proapoptotic Effects in Human Early-Stage and Metastatic Colorectal Cancer Cells
Source: Molecules. 2026 Jun 18;31(12):2147. doi: 10.3390/molecules31122147 (PMC13306007; doi:10.3390/molecules31122147)
Supplement: Supplementary file 1 [file molecules-31-02147-s001.zip]

Archive with 1 entries (1 files):
- molecules-4226927-supplementary.pdf
